# Supplementary material for: From meat to raw material: the Middle Pleistocene elephant butchery site of Casal Lumbroso (Rome, central Italy)
Source: PLoS One. 2025 Oct 8;20(10):e0328840. doi: 10.1371/journal.pone.0328840 (PMC12507280; doi:10.1371/journal.pone.0328840)
Supplement: S1 Table — (XLSX) [file pone.0328840.s007.xlsx]

## Sheet: Foglio1
Site	Pio Istituto Santo Spirito	Capanna Murata	Castel di Guido	Collina Barbattini	Fontignano 2	Via Aurelia Km 18.900	Via Aurelia Km 19.000	Via Aurelia Km 19.300	Via della Pisana	La Polledrara di Cecanibbio	Torre del Pagliaccetto
											Lower levels	Upper levels
Age (MIS chronology)	13	11	11	11	11	11	11	11	11	9	9	7
References	42	13	24	39	43	39	39	39	43	18, 29	37
Species
Elephas (=Palaeoloxodon) antiquus	X	X		X		X		X			X	X
Elephas namadicus (=Palaeoloxodon antiquus)			X
Palaeoloxodon antiquus										X
Elephas (=Palaeoloxodon) sp.							X
Dicerorhinus (=Stephanorhinus) cf. hemitoechus	X	X
Dicerorhinus (=Stephanorhinus) hemitoechus							X				X	X
Stephanorhinus cf. S. hemitoechus										X
Stephanorhinus cf. hundsheimensis			X
Stephanorhinus cf. kirchbergensis				X
Stephanorhinus sp.									X
Equus caballus (=Equus ferus)	X	X	X			X		X			X	X
Equus ferus				X						X
Hippopotamus amphibius								X				X
Hippopotamus cf. amphibius							X
Hippopotamus sp.	X		X	X		X
Sus scrofa	X			X			X			X	X	X
Sus cf. scrofa			X
Sus sp.		X
Bos primigenius	X	X	X	X	X	X	X	X	X	X	X	X
Bubalus murrensis										X
Bison sp.								X
Cervidae											X	X
Megaloceros cf. giganteus											X
Cervus elaphus	X		X	X		X	X	X		X	X
Cervus elaphus eostephanoceros					X
Cervus cf. elaphus		X
Cervus cf. C. e. eostephanoceros									X
Dama dama												X
Dama cf. dama				X		X
Dama cf. clactoniana	X			X		X
Dama sp.		X					X
?Dama									X
Capreolus capreolus	X											X
Macaca sylvanus										X
Macaca sylvana (=Macaca sylvanus)												X
Ursus cf. spelaeus											X
Ursus cf. U. spelaeus				X
Ursus sp.												X
Crocuta crocuta												X
Canidae gen. and sp. indet			X
Canis lupus	X		X							X	X	X
Canis cf. lupus		X
Vulpes vulpes										X	X	X
Panthera leo spelaea											X
Panthera leo			X
Panthera cf. P. spelaea				X
Felis silvestris										X
Meles meles												X
Martes cf. foina												X
Castor fiber									X			X
Castor sp.		X
Oryctolagus sp.		X									X	X
Lepus cf. europaeus			X
Lepus sp.										X
Lepus cf. capensis											X
