# Supplementary material for: From meat to raw material: the Middle Pleistocene elephant butchery site of Casal Lumbroso (Rome, central Italy)
Source: PLoS One. 2025 Oct 8;20(10):e0328840. doi: 10.1371/journal.pone.0328840 (PMC12507280; doi:10.1371/journal.pone.0328840)
Supplement: S3 Table — (XLSX) [file pone.0328840.s009.xlsx]

## Sheet: Foglio1
		Total		With platform		Retouched
		N	%	N	%	N	%
	5 and < 15 mm	112	32.46	99	33.9	1	2.5
	15 and < 30 mm	233	67.54	193	66.1	39	97.5
	Total	345	100	292	100	40	100
